# Supplementary material for: Late ANC initiation and factors associated with sub-optimal uptake of sulphadoxine-pyrimethamine in pregnancy: a preliminary study in Cape Coast Metropolis, Ghana
Source: BMC Pregnancy Childbirth. 2021 Feb 2;21:105. doi: 10.1186/s12884-021-03582-2 (PMC7852262; doi:10.1186/s12884-021-03582-2)
Supplement: Supplementary file 1 — Additional file 1:. Data set1. [file 12884_2021_3582_MOESM1_ESM.xlsx]

## Sheet: Sheet1
quecode	facility	subdist	age	maristat	educ	occupa	residence	parity	curgestage	1stancgestage	12a.nopregprob	12b.not&t	12c.latepregreconitn	12d.uncomfortable	12e.pregphysical	12f.culturmindset	12g.tbaservice	ipt1gestage	numtab	expesideffects	iptptimes	17a.unplesntsidefects	17b.notinformed	17c.nomoney	17d.lateg6pdtest	17e.lateanc	17f.delayedquickening	17g.iregulavisit	17h.spschedle_parallel	17i.other
1	ucc hospital	ucc	37	2	2	3	1	2	38	29	0	0	0	0	1	0	0	3	3	0	3	0	0	0	0	1	0	0	0	0
2	ucc hospital	ucc	32	2	2	3	1	5	37	21	0	0	0	0	1	0	0	2	3	1	4	1	0	0	0	0	0	0	0	0
3	ucc hospital	ucc	26	2	4	3	1	1	38	11								2	3	1	3	1	0	0	0	0	0	0	0	0
4	ucc hospital	ucc	37	2	2	3	2	2	38	10								2	3	1	5
5	ucc hospital	ucc	39	2	2	1	2	6	38	11								2	3	0	3	0	1	0	0	0	0	0	1	0
6	ucc hospital	ucc	21	1	2	2	1	1	38	21	0	0	0	0	1	0	0	3	3	0	5
7	ucc hospital	ucc	35	3	3	3	1	0	36	10								2	2	0	4	0	0	0	1	0	0	0	0	0
8	ucc hospital	ucc	42	2	2	1	2	3	39	16								6	3	1	4	1	0	0	0	0	0	0	0	0
9	ucc hospital	ucc	25	2	4	3	2	0	40	16								3	3	1	5
10	ucc hospital	ucc	24	3	4	5	1	0	38	8								3	3	0	5
11	ucc hospital	ucc	19	3	2	2	2	0	37	16								3	3	1	3	1	0	0	0	0	0	0	1	0
12	metro hospital	rch	25	2	3	3	1	0	36	12								3	3	1	3	1	0	0	0	0	0	0	1	0
13	metro hospital	rch	31	2	4	3	1	1	39	14								3	3	1	5
14	metro hospital	rch	38	2	3	3	1	0	36	9								3	3	1	5
15	metro hospital	rch	26	2	2	3	2	2	41	9								2	3	1	4	1	0	0	0	0	0	0	0	0
16	metro hospital	rch	20	2	4	3	1	0	38	15								2	3	0	5
17	metro hospital	rch	25	2	2	3	1	0	39	7								3	3	1	4	1	0	0	0	0	0	0	0	0
18	metro hospital	rch	28	2	4	3	2	1	39	9								3	3	0	4	0	0	0	0	0	0	0	1	0
19	metro hospital	rch	33	2	2	3	1	2	37	15								2	3	0	5
20	metro hospital	rch	38	2	3	3	1	1	38	16								3	3	1	4	1	0	0	0	0	0	0	0	0
21	metro hospital	rch	34	2	1	3	1	0	38	10								2	3	0	6
22	metro hospital	rch	29	2	4	3	1	0	36	10								2	3	1	5
23	metro hospital	rch	37	2	2	1	1	3	36	11								2	3	1	3	1	0	0	0	0	0	0	0	0
24	metro hospital	rch	23	2	4	3	2	1	40	9								3	3	0	5
25	metro hospital	rch	40	2	1	1	2	4	37	28	0	0	1	0	0	0	0	5	3	1	3	1	0	0	0	1	0	0	0	0
26	metro hospital	rch	31	2	4	3	1	1	41	9								2	3	1	5
27	metro hospital	rch	38	2	3	3	1	2	36	17	0	0	0	0	1	0	0	2	3	0	5
28	metro hospital	rch	38	2	4	3	2	3	37	7								3	3	1	3	1	0	0	0	0	0	0	0	0
29	metro hospital	rch	40	3	2	3	1	3	40	4								3	3	1	4	1	0	0	0	0	0	0	0	0
30	metro hospital	rch	33	2	3	3	1	0	41	12								2	3	1	5
31	metro hospital	rch	37	2	3	3	1	1	38	14								2	3	0	5
32	metro hospital	rch	39	2	2	3	1	2	37	12								4	3	0	4	0	0	0	0	0	1	0	0	0
33	metro hospital	rch	28	2	3	3	2	1	36	12								2	3	0	5
34	metro hospital	rch	20	1	3	5	1	0	40	8								2	3	1	6
35	metro hospital	rch	22	1	3	3	1	0	36	15								2	3	0	4	0	0	0	1	0	0	0	0	0
36	metro hospital	rch	32	1	2	3	1	1	41	5								2	3	1	5
37	metro hospital	rch	24	2	4	3	1	0	36	14								4	3	1	4	1	0	0	1	0	0	0	0	0
38	metro hospital	rch	28	1	3	3	1	1	38	5								3	3	1	2	0	0	0	0	0	0	0	1	0
39	metro hospital	rch	28	2	2	2	1	2	37	14								2	3	0	5
40	metro hospital	rch	25	2	3	3	1	2	36	8								5	3	1	3	1	0	0	0	0	0	0	0	0
41	metro hospital	rch	24	1	2	2	1	1	41	12								4	3	0	5
42	metro hospital	rch	30	2	2	3	1	2	40	18								3	3	0	4	0	0	1	0	0	0	0	0	0
43	metro hospital	rch	33	2	2	3	1	3	37	37	0	1	0	0	0	0	0	6	3	0	1	0	0	1	0	1	0	0	0	0
44	metro hospital	rch	26	2	2	1	1	1	37	24	0	1	0	0	0	0	0	4	3	1	4	0	1	1	0	0	0	0	0	0
45	metro hospital	rch	33	2	2	3	1	2	36	7								2	3	1	3	1	0	0	0	0	0	0	0	0
46	metro hospital	rch	24	2	2	3	1	3	39	14								2	3	1	3	1	0	1	0	0	0	0	0	0
47	metro hospital	rch	22	2	3	3	1	0	38	20	0	0	0	0	1	0	0	3	3	0	1	0	1	0	0	0	0	1	0	0
48	metro hospital	rch	25	3	2	3	2	1	39	17	0	0	0	0	1	0	0	2	3	1	2	1	0	0	0	0	0	0	0	0
49	metro hospital	rch	32	2	2	4	1	3	39	18	1	0	0	0	1	0	0	5	3	1	6	0	1	0	0	0	0	0	0	0
50	metro hospital	rch	29	2	2	1	1	1	37	17	1	0	0	0	0	0	0	2	3	0	3	0	1	0	0	0	0	0	0	1
51	metro hospital	rch	28	2	1	1	1	3	36	18	1	0	0	0	0	0	0	3	3	1	3	1	0	0	0	0	0	0	0	0
52	metro hospital	rch	32	2	2	1	1	3	40	19	0	0	0	0	0	1	0	5	3	1	5
53	metro hospital	rch	21	1	2	2	1	0	39	16								4	3	0	5
54	metro hospital	rch	22	1	3	5	1	0	36	30	0	1	0	0	0	0	0	5	3	0	2	0	0	1	0	1	0	0	0	0
55	metro hospital	rch	30	3	2	4	2	2	37	10								2	3	1	3	1	0	0	0	0	0	0	0	0
56	metro hospital	rch	27	2	2	2	1	0	36	16								2	3	1	6	0	1	0	0	0	0	0	0	0
57	metro hospital	rch	23	2	3	3	2	2	40	8								2	3	0	3	0	0	0	0	0	0	0	1	0
58	metro hospital	rch	23	3	1	1	1	1	39	18	0	0	0	0	0	1	1	3	3	0	3	0	0	0	0	1	0	1	0	0
59	metro hospital	rch	33	2	2	1	2	3	36	11								5	3	1	3	1	0	0	0	0	0	0	0	0
60	metro hospital	rch	23	2	1	4	1	0	37	11								4	3	0	5
61	metro hospital	rch	24	3	2	3	1	0	39	18	0	0	0	0	1	0	0	4	3	1	4	1	0	0	0	0	0	0	0	0
62	metro hospital	rch	30	2	2	3	1	1	36	16								2	3	1	4	1	0	0	0	0	0	0	0	0
63	metro hospital	rch	27	1	2	3	1	1	38	38	1	0	0	0	0	0	0	6	3	0	1	0	0	0	0	1	0	0	0	0
64	metro hospital	rch	20	1	2	4	1	0	38	16								2	3	1	3	1	0	0	0	0	0	0	0	0
65	metro hospital	rch	25	2	2	1	1	1	38	21	1	1	0	0	1	0	0	3	3	0	4	0	1	0	0	0	0	0	1	0
66	metro hospital	rch	35	2	3	3	1	2	39	25	1	0	0	0	0	0	0	3	3	0	4	0	0	0	0	0	0	0	1	0
67	metro hospital	rch	38	2	1	1	1	1	37	15								2	3	1	3	1	0	0	0	0	0	0	0	0
68	metro hospital	rch	22	3	2	1	1	2	40	37	1	0	0	0	0	0	0	6	3	0	1	0	0	0	0	1	0	0	0	0
69	metro hospital	rch	34	2	1	4	2	2	40	27	1	0	0	0	1	0	0	4	3	0	4	0	0	0	0	1	0	0	0	0
70	metro hospital	rch	19	1	2	5	1	0	36	21	0	1	0	1	0	0	0	3	3	0	3	0	0	1	1	1	0	0	0	0
71	metro hospital	rch	27	2	1	4	1	2	39	20	1	0	0	0	0	0	0	3	3	1	2	1	0	0	0	0	0	1	0	0
72	metro hospital	rch	24	2	1	5	1	2	37	18	0	1	0	0	1	0	0	2	3	0	2	0	1	0	0	0	0	1	0	0
73	metro hospital	rch	37	2	2	4	2	2	38	5								2	3	1	3	1	0	0	0	0	0	0	0	0
74	metro hospital	rch	24	3	3	3	1	1	36	9								4	3	1	2	1	0	0	0	0	0	1	0	0
75	metro hospital	rch	31	2	2	2	1	2	37	17	1	1	0	0	1	0	0	2	3	0	4	0	1	0	0	0	0	0	0	0
76	metro hospital	rch	26	2	1	4	1	3	39	18	0	1	0	0	0	0	0	3	3	0	3	0	0	1	0	0	0	1	0	0
77	metro hospital	rch	34	2	1	1	1	3	36	16								3	3	1	2	1	0	0	0	0	0	1	0	0
78	metro hospital	rch	22	2	4	3	1	1	36	4								2	3	0	5
79	metro hospital	rch	21	1	2	2	1	1	39	11								2	3	0	5
80	metro hospital	rch	22	1	1	1	1	2	37	9								2	3	0	3	0	0	1	0	0	0	1	0	0
81	metro hospital	rch	26	3	2	1	1	1	37	19	1	0	0	0	0	0	0	4	3	0	3	0	0	1	0	1	0	1	0	0
82	metro hospital	rch	29	2	3	3	1	1	36	12								2	3	1	5
83	metro hospital	rch	28	2	2	3	1	1	38	11								4	3	0	3	0	0	0	0	0	1	0	0	0
84	metro hospital	rch	27	2	3	3	1	1	39	16								3	3	1	4	1	0	0	0	0	1	0	0	0
85	metro hospital	rch	19	1	2	2	1	0	40	16								4	3	0	3	0	0	0	1	0	0	0	1	0
86	metro hospital	rch	16	1	2	5	1	0	36	18	0	1	0	1	0	0	0	4	3	1	3	0	0	1	1	0	0	1	0	0
87	metro hospital	rch	21	3	3	5	1	0	37	8								3	3	0	1	0	0	0	1	0	0	1	0	0
88	metro hospital	rch	27	2	2	4	1	3	37	11								2	3	1	3	1	0	0	0	0	0	1	0	0
89	metro hospital	rch	24	2	3	3	1	1	39	12								3	3	1	4	0	0	0	0	0	1	0	0	0
90	metro hospital	rch	18	3	1	2	1	1	36	16								4	3	1	2	0	0	1	0	0	0	0	1	0
91	metro hospital	rch	17	1	2	5	1	0	36	29	0	1	0	1	0	0	0	5	3	0	3	0	0	1	0	1	0	0	0	0
92	metro hospital	rch	27	2	2	1	1	0	37	9								2	3	0	5
93	metro hospital	rch	29	3	2	3	2	1	39	9								2	3	0	5
94	metro hospital	rch	29	3	3	3	1	0	36	4								2	3	1	5
95	metro hospital	rch	17	1	1	5	1	0	37	17	0	0	0	1	0	0	0	3	3	1	3	0	0	0	1	0	0	1	0	0
96	metro hospital	rch	31	3	2	1	2	1	40	7								2	3	0	5
97	metro hospital	rch	36	2	2	3	2	4	36	10								2	3	1	5
98	ewim polyclinic	ewim	30	2	2	3	1	3	39	22	0	0	0	0	1	0	0	5	3	1	4	1	0	0	0	1	0	0	0	0
99	ewim polyclinic	ewim	21	3	3	2	1	1	37	12								3	3	1	3	1	0	0	0	0	0	0	0	0
100	ewim polyclinic	ewim	25	1	3	3	1	0	38	5								2	3	1	4	1	0	0	0	0	0	0	0	0
101	ewim polyclinic	ewim	22	1	3	2	2	0	38	12								3	3	1	3	1	0	0	1	0	0	0	0	0
102	ewim polyclinic	ewim	30	2	3	3	1	2	37	14								3	3	1	5
103	ewim polyclinic	ewim	34	2	4	3	2	2	36	10								2	3	1	4	1	0	0	0	0	0	0	0	0
104	ewim polyclinic	ewim	28	3	3	3	1	1	37	15								4	3	1	4	1	0	0	0	0	0	0	0	0
105	ewim polyclinic	ewim	29	2	3	3	1	1	36	14								2	3	0	4	0	1	0	0	0	0	0	0	0
106	ewim polyclinic	ewim	17	1	2	3	2	1	41	19	0	1	0	0	0	0	1	4	3	1	3	1	0	1	0	1	0	1	0	0
107	ewim polyclinic	ewim	31	2	3	3	1	1	36	14								3	3	0	4	0	1	0	0	0	0	1	0	0
108	ewim polyclinic	ewim	24	1	3	3	1	1	36	17	0	0	0	0	0	1	0	3	3	1	4	1	1	0	0	0	0	0	0	0
109	ewim polyclinic	ewim	18	1	2	5	1	1	36	15								4	3	0	3	0	1	0	1	0	0	0	0	0
110	ewim polyclinic	ewim	30	3	3	3	1	1	36	13								4	3	1	3	1	0	0	0	0	1	0	0	0
111	ewim polyclinic	ewim	31	2	3	3	1	2	39	16								2	3	0	3	0	1	1	0	0	0	1	0	0
112	ewim polyclinic	ewim	39	2	3	3	1	2	38	11								3	3	0	5
113	ewim polyclinic	ewim	32	2	2	3	1	3	41	20	1	0	0	0	0	0	0	3	3	1	3	1	1	0	0	0	0	0	0	0
114	ewim polyclinic	ewim	24	3	2	2	1	2	37	19	0	0	0	0	1	0	0	3	3	0	4	0	1	0	0	0	0	0	0	0
115	ewim polyclinic	ewim	23	3	2	1	2	3	40	20	0	1	0	0	0	0	0	5	3	0	2	0	0	1	0	0	0	1	0	0
116	ewim polyclinic	ewim	27	2	3	3	1	1	38	12								2	3	0	5
117	ewim polyclinic	ewim	28	2	2	2	1	1	36	20	0	0	0	0	1	0	0	3	3	1	3	1	0	0	0	0	0	0	0	0
118	ewim polyclinic	ewim	34	2	3	2	1	2	36	15								4	3	1	3	1	0	0	0	0	1	0	0	0
119	ewim polyclinic	ewim	23	3	2	3	1	0	37	16								2	3	0	4	0	1	0	0	0	0	0	0	0
120	ewim polyclinic	ewim	26	3	3	4	1	1	36	17	0	0	0	0	1	0	0	4	3	1	3	1	1	0	0	0	0	0	0	0
121	ewim polyclinic	ewim	35	2	4	3	1	3	36	10								3	3	1	3	1	1	0	0	0	0	0	0	0
122	ewim polyclinic	ewim	30	3	1	2	2	2	37	15								2	3	0	3	0	1	0	0	0	0	0	0	0
123	ewim polyclinic	ewim	33	2	3	3	2	2	36	11								3	3	1	4	1	0	0	0	0	0	0	0	0
124	ewim polyclinic	ewim	22	3	3	1	1	1	37	14								4	3	0	3	0	0	0	1	0	0	0	0	0
125	ewim polyclinic	ewim	15	1	2	5	1	1	37	15								3	3	0	4	0	1	0	0	0	0	0	0	0
126	ewim polyclinic	ewim	17	1	2	3	1	1	36	15								3	3	0	3	0	1	0	1	0	0	0	0	0
127	ewim polyclinic	ewim	29	2	4	2	1	2	38	12								4	3	1	5
128	ewim polyclinic	ewim	38	2	2	1	1	6	39	14								3	3	1	5
129	ewim polyclinic	ewim	28	2	3	3	2	1	36	12								3	3	1	4	1	0	0	0	0	0	0	0	0
130	ewim polyclinic	ewim	23	3	3	3	2	1	37	14								3	3	0	5
131	ewim polyclinic	ewim	36	2	4	3	1	3	36	6								2	3	0	5
132	ewim polyclinic	ewim	30	2	4	3	1	3	40	8								2	3	0	5
133	ewim polyclinic	ewim	31	2	4	3	1	3	36	6								2	3	1	5
134	ewim polyclinic	ewim	25	2	3	3	1	3	39	13								2	3	1	4	1	0	0	0	0	0	0	0	0
135	ewim polyclinic	ewim	39	2	2	3	1	5	38	15								3	3	1	3	1	0	0	0	0	0	0	0	0
136	ewim polyclinic	ewim	36	2	2	2	1	5	36	13								4	3	1	3	1	0	0	0	0	1	0	0	0
137	ewim polyclinic	ewim	27	3	4	2	1	0	38	14								3	3	0	3	0	1	0	0	0	0	0	0	0
138	ewim polyclinic	ewim	32	2	4	3	1	1	36	10								3	3	1	3	1	1	0	0	0	0	0	0	0
139	ewim polyclinic	ewim	16	1	2	5	1	0	37	17	0	1	0	1	0	0	0	3	3	0	3	0	1	0	0	0	0	0	0	0
140	ewim polyclinic	ewim	16	1	2	5	1	0	37	16								2	3	0	5
141	ewim polyclinic	ewim	18	3	1	4	1	1	39	20	0	0	1	0	0	0	0	3	3	0	3	0	1	0	0	0	0	1	0	0
142	ewim polyclinic	ewim	23	3	3	2	1	1	39	10								2	3	1	4	1	0	0	0	0	0	0	1	0
143	ewim polyclinic	ewim	28	2	3	3	2	1	38	11								4	2	1	3	1	0	0	1	0	0	0	0	0
144	ewim polyclinic	ewim	25	1	3	3	2	1	40	14								2	3	1	4	1	0	0	0	0	0	0	0	0
145	ewim polyclinic	ewim	30	2	2	3	1	3	36	13								5	3	0	4	0	0	1	0	0	0	0	1	0
146	ewim polyclinic	ewim	25	2	1	1	2	2	41	16								2	3	1	3	1	0	0	0	0	0	0	0	0
147	ewim polyclinic	ewim	19	1	2	5	1	1	38	13								2	3	0	5
148	ewim polyclinic	ewim	31	2	3	3	2	2	36	9								2	3	1	5
149	ewim polyclinic	ewim	32	3	2	1	1	5	36	24	0	0	0	0	1	0	0	4	3	1	4	1	0	0	0	0	0	0	1	0
150	ewim polyclinic	ewim	24	2	2	2	2	3	37	16								2	3	1	4	1	0	0	0	0	0			0
151	ewim polyclinic	ewim	30	3	2	3	1	2	36	16								2	3	0	3	0	1	0	0	0	0	0	0	0
152	ewim polyclinic	ewim	34	2	3	3	1	3	38	13								3	3	0	4	0	0	0	0	0	1	0	0	0
153	ewim polyclinic	ewim	20	2	2	1	1	0	37	15								4	3	0	4	0	0	0	0	0	0	0	1	0
154	ewim polyclinic	ewim	17	1	2	5	1	0	38	7								2	3	1	5
155	ewim polyclinic	ewim	24	1	3	4	1	0	36	12								2	3	0	5
156	ewim polyclinic	ewim	44	2	2	1	2	2	38	21	0	0	0	0	1	0	0	3	3	1	4	1	1	0	0	0	0	0	0	0
157	ewim polyclinic	ewim	29	3	4	3	1	0	38	13								2	3	1	5
158	ewim polyclinic	ewim	27	2	1	2	2	2	37	20	1	0	0	0	0	0	0	3	3	0	4	0	0	0	0	0	0	0	1	0
159	ewim polyclinic	ewim	33	2	3	3	1	1	36	11								2	3	0	5
160	ewim polyclinic	ewim	30	3	2	2	1	2	37	12								2	3	1	4	1	0	0	0	0	0	0	0	0
161	ewim polyclinic	ewim	27	2	2	1	1	1	37	27	0	1	0	0	0	0	1	4	3	0	3	0	1	1	0	1	0	0	0	0
162	ewim polyclinic	ewim	22	3	3	3	1	0	37	5								3	3	1	2	1	0	0	0	0	0	0	0	0
163	ewim polyclinic	ewim	34	2	1	1	2	3	36	10								2	3	1	1	1	0	0	0	0	0	0	0	0
164	ewim polyclinic	ewim	19	3	2	5	2	1	36	16								5	3	0	3	0	1	0	0	0	0	0	0	0
165	ewim polyclinic	ewim	21	3	3	3	1	0	37	14								2	3	0	5
166	ewim polyclinic	ewim	19	1	2	5	1	0	37	15								3	3	0	5
167	ewim polyclinic	ewim	43	2	4	3	1	2	39	15								3	3	1	4	1	0	0	0	0	0	0	0	0
168	ewim polyclinic	ewim	37	2	3	3	1	4	36	14								2	3	1	5
169	ewim polyclinic	ewim	24	3	2	2	2	3	37	27	0	1	0	0	0	0	0	4	3	0	3	0	0	1	0	1	0	0	0	0
170	ewim polyclinic	ewim	28	2	4	3	2	1	38	10								2	3	1	4	1	1	0	0	0	0	0	0	0
171	ewim polyclinic	ewim	30	2	2	1	1	2	36	14								2	3	1	3	1	0	0	0	0	0	0	0	0
172	ewim polyclinic	ewim	15	1	2	5	1	0	39	22	0	0	0	1	0	0	0	4	3	0	3	0	0	0	1	1	0	0	0	0
173	ewim polyclinic	ewim	26	3	3	3	1	1	36	6								2	3	0	5
174	ewim polyclinic	ewim	18	1	2	5	1	0	37	14								3	3	0	3	0	1	0	0	0	1	0	0	0
175	ewim polyclinic	ewim	24	1	3	2	1	1	37	16								3	3	1	3	1	0	0	0	0	0	0	0	0
176	ewim polyclinic	ewim	17	1	2	5	1	0	36	12								2	3	0	5
177	ewim polyclinic	ewim	30	2	4	3	1	1	36	4								2	3	1	4	1	0	0	0	0	0	1	0	0
178	ewim polyclinic	ewim	16	1	2	2	1	1	38	15								2	3	0	4	0	0	1	0	0	0	0	0	0
179	ewim polyclinic	ewim	27	1	2	3	1	1	40	5								2	3	0	5
180	ewim polyclinic	ewim	32	2	3	3	1	2	38	15								2	3	1	3	1	1	0	0	0	0	0	0	0
181	ewim polyclinic	ewim	30	2	2	3	1	3	38	9								2	3	1	3	0	0	1	0	0	0	1	0	0
182	ewim polyclinic	ewim	21	1	2	3	1	2	36	17	0	0	0	0	1	0	0	2	3	0	5
183	ewim polyclinic	ewim	37	2	2	3	1	3	36	13								5	3	0	4	0	1	0	0	0	0	0	0	0
184	ewim polyclinic	ewim	29	2	4	3	1	1	37	4								3	3	1	3	1	1	0	0	0	0	0	0	0
185	ewim polyclinic	ewim	27	3	2	1	2	1	36	16								3	3	1	4	1	1	0	0	0	0	0	0	0
186	ewim polyclinic	ewim	18	3	1	4	1	1	36	18	0	1	0	0	0	0	0	3	3	0	2	0	0	1	0	0	0	1	0	0
187	ewim polyclinic	ewim	29	2	2	3	1	1	36	17	1	0	0	0	0	0	0	5	3	1	3	1	1	0	0	0	0	0	0	0
188	ewim polyclinic	ewim	34	2	2	3	1	2	36	10								2	3	1	3	1	1	0	0	0	0	0	0	0
189	ewim polyclinic	ewim	23	3	2	1	2	2	36	12								2	3	1	4	1	0	0	0	0	0	0	0	0
190	ewim polyclinic	ewim	29	2	4	3	1	1	39	11								2	3	1	5
191	ewim polyclinic	ewim	23	4	2	3	1	1	39	12								2	3	1	4	1	1	0	0	0	0	0	0	0
192	ewim polyclinic	ewim	30	2	2	3	2	3	37	8								2	3	1	5
193	ewim polyclinic	ewim	28	2	3	3	1	0	38	12								2	3	0	5
194	ewim polyclinic	ewim	31	3	2	3	1	2	36	17	0	0	0	0	1	0	0	2	3	0	3	0	0	0	0	0	0	1	0	0
195	ewim polyclinic	ewim	26	3	2	3	1	0	37	4								2	3	1	3	1	0	0	0	0	0	0	0	0
196	ewim polyclinic	ewim	17	1	2	5	1	0	38	9								2	3	1	5
197	ewim polyclinic	ewim	20	1	4	5	1	0	37	13								2	3	1	2	1	0	0	0	0	0	0	0	0
198	ewim polyclinic	ewim	24	1	3	2	1	0	37	15								2	3	1	3	1	0	0	0	0	0	0	0	0
199	ewim polyclinic	ewim	41	3	2	3	1	0	36	13								4	3	0	4	0	0	0	1	0	0	0	0	0
200	ewim polyclinic	ewim	21	3	3	3	1	1	39	10								3	3	1	3	1	0	0	0	0	0	1	0	0
201	ewim polyclinic	ewim	34	2	4	3	1	2	39	12								2	3	0	5
202	ewim polyclinic	ewim	28	3	1	1	1	3	37	15								3	3	1	3	1	0	0	0	0	0	0	1	0
203	ewim polyclinic	ewim	31	2	3	3	1	2	37	10								2	3	0	4	0	0	0	0	0	0	0	1	0
204	ewim polyclinic	ewim	22	3	1	2	1	1	36	24	0	1	0	0	0	0	0	4	3	1	3	1	0	1	1	0	0	0	0	0
205	ewim polyclinic	ewim	25	2	3	3	1	2	38	17	0	0	0	0	1	0	0	3	3	1	3	1	0	0	0	1	0	0	0	0
206	ewim polyclinic	ewim	36	2	1	4	1	2	37	37	1	1	0	0	0	0	0	6	3	0	1	0	0	1	0	1	0	0	0	0
207	ewim polyclinic	ewim	26	1	2	1	2	1	38	8								2	3	0	5
208	ewim polyclinic	ewim	18	1	3	5	1	0	36	12								3	3	0	3	0	0	0	0	0	0	1	0	0
209	ewim polyclinic	ewim	30	2	4	3	1	3	39	10								2	3	1	5
210	ewim polyclinic	ewim	29	2	3	3	1	2	38	12								2	3	1	3	1	0	0	0	0	0			0
211	ewim polyclinic	ewim	22	2	2	1	2	1	38	7								2	3	0	2	0	0	0	0	0	0	1	0	0
212	ewim polyclinic	ewim	36	2	4	3	1	2	36	14								2	3	1	3	1	0	0	0	0	0	0	0	0

## Sheet: Sheet2
Late ANC initiation and factors associated with sub-optimal uptake of sulphadoxine-pyrimethamine in pregnancy: a preliminary study in Cape Coast Metropolis, Ghana														Authors: Benjamin Kwasi Amoako & Francis Anto
quecode	age	maristat	educ	occupa	residence	parity	curgestage	1stancgestage	drugsource	tabatdot	watasorce	medicinfo	22a. gainweight	22b.strong&helty	22c.preventmala	22d.giveblood	22e.cleanblood	22f.other	22g.dontknow	spstatimeidea	numdosidea	spintavalidea	infosorce	stafwelcom	stafaprochable	responsesatisf	apreciateservice	encuragothers	totalancvisit	1stancgestage	totalsprecorded	1stanchaemlevel
1	37	2	2	3	1	2	38	29	1	1	3	1	0	0	1	0	0	0	0	3	5	2	1	1	1	1	1	1	4	29	3	12.5
2	32	2	2	3	1	5	37	21	1	1	3	1	0	0	1	0	0	0	0	4	6	2	1	1	1	1	1	1	7	21	4	11
3	26	2	4	3	1	1	38	11	1	1	3	0	0	0	1	0	0	0	0	2	3	2	5	0	0	0	0	0	5	11	3	11.4
4	37	2	2	3	2	2	38	10	1	1	3	1	0	0	1	0	0	0	0	4	5	2	3	1	1	1	1	1	7	10	5	12.2
5	39	2	2	1	2	6	38	11	1	1	3	1	0	0	1	0	0	0	0	2	3	2	1	1	1	1	1	1	5	11	3	10.3
6	21	1	2	2	1	1	38	21	1	1	2	1	0	0	1	0	0	0	0	2	5	2	1	1	1	1	1	1	5	21	5	11.1
7	35	3	3	3	1	0	36	10	1	1	3	1	0	0	1	0	0	0	0	4	6	2	2	1	1	0	1	1	7	10	4	12.4
8	42	2	2	1	2	3	39	16	1	1	3	1	0	0	1	0	0	0	0	4	6	2	3	1	1	1	1	1	6	16	3	12.9
9	25	2	4	3	2	0	40	16	1	0	4	1	0	0	1	0	0	0	0	2	6	2	1	1	1	1	1	1	6	16	5	12.9
10	24	3	4	5	1	0	38	8	1	1	3	1	0	0	1	0	0	0	0	4	5	2	4	1	1	1	1	1	7	8	5	10.8
11	19	3	2	2	2	0	37	16	1	1	2	1	0	0	1	0	0	0	0	2	3	4	2	1	1	1	1	1	5	16	3	13.8
12	25	2	3	3	1	0	36	12	1	1	2	1	0	0	1	0	0	0	0	4	6	2	1	1	1	1	1	1	5	12	3	11.5
13	31	2	4	3	1	1	39	14	1	1	2	1	0	0	1	0	0	0	0	2	5	2	1	1	1	1	1	1	7	14	5	12.6
14	38	2	3	3	1	0	36	9	1	1	3	1	0	0	1	0	0	0	0	2	5	2	1	1	1	1	1	1	6	9	5	14.2
15	26	2	2	3	2	2	41	9	1	1	2	1	0	0	1	0	0	0	0	2	4	2	4	1	1	1	1	1	8	9	4	14.2
16	20	2	4	3	1	0	38	15	1	1	3	1	0	0	0	0	0	1	0	4	5	2	1	1	1	1	1	1	6	15	5	13.3
17	25	2	2	3	1	0	39	7	1	1	2	1	0	0	0	0	0	1	0	4	6	2	1	1	1	1	1	1	8	7	4	14.5
18	28	2	4	3	2	1	39	9	1	1	2	1	0	0	1	0	0	0	0	2	6	2	1	1	1	1	1	1	7	9	4	13.7
19	33	2	2	3	1	2	37	15	1	1	3	1	0	0	1	0	0	0	0	2	5	2	1	1	1	1	1	1	6	15	5	11.2
20	38	2	3	3	1	1	38	16	1	1	3	1	0	0	1	0	0	0	0	2	5	2	1	1	1	1	1	1	6	16	4	11.5
21	34	2	1	3	1	0	38	10	1	1	2	1	0	0	1	0	0	0	0	4	5	2	1	1	1	1	1	1	9	10	5	11.3
22	29	2	4	3	1	0	36	10	1	1	3	1	0	0	1	0	0	0	0	2	5	2	1	1	1	1	1	1	6	10	5	12.9
23	37	2	2	1	1	3	36	11	1	1	2	0	0	0	0	0	0	0	1	4	6	2	1	1	1	1	1	1	5	11	3	10.3
24	23	2	4	3	2	1	40	9	1	1	3	1	0	0	1	0	0	0	0	2	5	2	5	1	1	1	1	1	6	9	5	12.9
25	40	2	1	1	2	4	37	28	1	1	2	1	0	0	0	0	0	1	0	1	3	2	1	1	1	1	1	1	4	28	3	12
26	31	2	4	3	1	1	41	9	1	1	3	1	0	0	1	0	0	0	0	1	5	2	1	1	1	1	1	1	6	9	5	11.6
27	38	2	3	3	1	2	36	17	1	1	2	1	0	0	0	0	0	1	0	2	5	2	1	1	1	1	1	1	5	17	5	10.4
28	38	2	4	3	2	3	37	7	1	1	2	1	0	0	1	0	0	0	0	2	3	2	1	1	1	1	1	1	8	7	3	11.9
29	40	3	2	3	1	3	40	4	1	1	3	1	0	0	1	0	0	0	0	2	4	2	3	1	1	1	1	1	7	4	5	11.6
30	33	2	3	3	1	0	41	12	1	1	3	1	0	0	1	0	0	0	0	2	5	2	1	1	1	1	1	1	8	13	5	12.2
31	37	2	3	3	1	1	38	14	1	1	2	1	0	0	1	0	0	0	0	2	6	2	4	1	1	1	1	1	6	15	4	10.8
32	39	2	2	3	1	2	37	12	1	1	2	1	0	0	1	0	0	0	0	3	6	2	1	1	1	1	1	1	7	12	2	11.4
33	28	2	3	3	2	1	36	12	1	1	2	1	0	0	1	0	0	0	0	2	5	2	1	1	1	1	1	1	6	12	5	12
34	20	1	3	5	1	0	40	8	1	1	2	1	0	0	1	0	0	0	0	4	6	2	1	1	1	1	1	1	6	8	4	10.2
35	22	1	3	3	1	0	36	15	1	1	3	1	0	0	1	0	0	0	0	2	5	2	1	1	1	1	1	1	6	15	4	10.8
36	32	1	2	3	1	1	41	5	1	1	3	1	0	0	1	0	0	0	0	4	5	4	1	1	1	1	1	1	6	5	5	12.5
37	24	2	4	3	1	0	36	14	1	1	3	1	0	0	1	0	0	0	0	2	6	2	4	1	1	1	1	1	6	14	4	11.5
38	28	1	3	3	1	1	38	5	1	1	3	1	0	0	1	0	0	0	0	2	3	2	1	1	1	1	1	1	8	5	2	11.6
39	28	2	2	2	1	2	37	14	1	1	3	1	0	0	1	0	0	0	0	2	5	2	1	1	1	1	1	1	7	14	5	11.7
40	25	2	3	3	1	2	36	8	1	1	3	1	0	0	0	0	0	0	1	4	3	2	1	1	1	1	1	1	6	8	3	11.4
41	24	1	2	2	1	1	41	12	1	1	2	1	0	0	1	0	0	0	0	2	5	2	1	1	1	1	1	1	8	12	5	12.2
42	30	2	2	3	1	2	40	18	1	1	2	1	0	0	1	0	0	0	0	2	5	2	4	1	1	1	1	1	4	18	4	12.4
43	33	2	2	3	1	3	37	37	1	1	2	0	0	1	0	0	0	0	0	3	5	2	4	1	1	1	1	1	1	37	1	11.2
44	26	2	2	1	1	1	37	24	1	1	2	1	0	0	1	0	0	0	0	3	4	2	1	1	1	1	1	1	5	24	3	12.2
45	33	2	2	3	1	2	36	7	1	1	2	1	0	0	1	0	0	0	0	2	3	2	1	1	1	1	1	1	6	7	3	12.9
46	24	2	2	3	1	3	39	14	1	1	3	1	0	0	1	0	0	0	0	3	3	2	1	1	1	1	1	1	4	14	3	10.2
47	22	2	3	3	1	0	38	20	1	1	2	1	0	0	1	0	0	0	0	4	6	2	1	1	1	1	1	1	2	21	1	11.1
48	25	3	2	3	2	1	39	17	1	1	3	1	0	1	0	0	0	0	0	3	6	2	1	1	1	1	1	1	5	17	2	12.4
49	32	2	2	4	1	3	39	18	1	1	3	1	0	1	1	0	0	0	0	4	6	2	1	1	1	1	1	1	7	18	3	10.9
50	29	2	2	1	1	1	37	17	1	1	3	1	0	1	1	0	0	0	0	4	4	2	1	1	1	1	1	1	6	17	3	10.9
51	28	2	1	1	1	3	36	18	1	1	2	1	0	0	1	0	0	0	0	2	5	2	1	1	1	1	1	1	5	18	3	11.2
52	32	2	2	1	1	3	40	19	1	1	3	1	0	0	1	0	0	0	0	2	5	2	1	1	1	1	1	1	6	49	5	12.2
53	21	1	2	2	1	0	39	16	1	1	3	1	0	0	1	0	0	0	0	4	5	2	1	1	1	1	1	1	5	16	5	11.5
54	22	1	3	5	1	0	36	30	1	1	2	1	0	0	1	0	0	0	0	4	6	2	1	1	0	0	0	0	2	30	2	10.9
55	30	3	2	4	2	2	37	10	1	1	2	1	0	1	1	0	0	0	0	2	6	2	1	1	1	1	1	1	7	10	3	10
56	27	2	2	2	1	0	36	16	1	1	2	1	0	0	1	0	0	0	0	3	4	2	1	1	1	1	1	1	5	16	4	12.5
57	23	2	3	3	2	2	40	8	1	1	2	1	0	0	1	0	0	0	0	2	4	2	1	1	1	1	1	1	5	8	3	11.3
58	23	3	1	1	1	1	39	18	1	1	2	1	0	1	1	0	0	0	0	2	6	2	4	1	1	1	1	1	4	18	3	9.9
59	33	2	2	1	2	3	36	11	1	0	3	0	0	0	0	0	0	0	1	3	6	2	1	1	1	1	1	1	7	11	4	12.9
60	23	2	1	4	1	0	37	11	1	1	3	1	0	0	1	0	0	0	0	4	6	2	1	1	1	1	1	1	3	11	2	10.8
61	24	3	2	3	1	0	39	18	1	1	2	0	0	0	0	0	0	0	1	4	6	2	1	1	1	1	1	1	8	18	4	12.2
62	30	2	2	3	1	1	36	16	1	1	3	1	0	0	1	0	0	0	0	2	6	2	1	1	1	1	1	1	6	16	4	11.3
63	27	1	2	3	1	1	38	38	1	1	3	1	0	0	1	0	0	0	0	3	4	2	1	0	0	0	0	1	1	38	1	11.2
64	20	1	2	4	1	0	38	16	1	1	2	1	0	0	1	0	0	0	0	3	3	2	1	1	1	1	1	1	9	16	4	12.5
65	25	2	2	1	1	1	38	21	1	1	3	1	0	0	1	0	0	0	0	3	4	2	1	1	1	1	1	1	6	21	4	13.3
66	35	2	3	3	1	2	39	25	1	1	3	1	0	0	1	0	0	0	0	3	4	2	1	1	1	1	1	1	6	25	4	10.5
67	38	2	1	1	1	1	37	15	1	1	2	1	0	0	1	0	0	0	0	2	5	2	1	1	1	1	1	1	7	15	3	9.4
68	22	3	2	1	1	2	40	37	1	1	2	0	0	0	0	0	0	0	1	4	6	4	1	0	0	0	0	1	1	37	1	9.9
69	34	2	1	4	2	2	40	27	1	1	3	1	0	1	1	0	0	0	0	4	6	2	1	1	1	1	1	1	5	27	3	13.3
70	19	1	2	5	1	0	36	21	1	1	3	1	0	0	1	0	0	0	0	2	3	2	1	1	1	1	1	1	4	21	3	12.5
71	27	2	1	4	1	2	39	20	1	1	2	1	0	0	1	0	0	0	0	2	5	2	1	1	1	0	0	1	3	20	2	11.2
72	24	2	1	5	1	2	37	18	1	1	2	1	0	0	1	0	0	0	0	2	3	2	1	1	1	0	0	0	3	18	2	9.2
73	37	2	2	4	2	2	38	5	1	1	3	1	0	1	1	0	0	0	0	4	6	2	1	1	1	1	0	1	4	5	3	12.5
74	24	3	3	3	1	1	36	9	1	1	3	1	0	0	1	0	0	0	0	2	3	2	1	1	1	1	0	1	3	9	2	11.4
75	31	2	2	2	1	2	37	17	1	1	2	1	0	0	1	0	0	0	0	4	4	2	1	1	1	1	1	1	5	17	4	13
76	26	2	1	4	1	3	39	18	1	1	2	1	0	0	1	0	0	0	0	2	5	2	1	1	1	1	1	1	3	18	3	11.2
77	34	2	1	1	1	3	36	16	1	1	2	1	0	1	1	0	0	0	0	4	6	2	1	1	1	1	1	1	3	16	3	14
78	22	2	4	3	1	1	36	4	1	1	3	1	0	0	1	0	0	0	0	2	5	2	1	1	1	1	1	1	7	4	5	10
79	21	1	2	2	1	1	39	11	1	1	2	1	1	1	0	0	0	0	0	2	4	2	1	1	1	1	1	1	6	11	5	11.1
80	22	1	1	1	1	2	37	9	1	1	3	1	0	1	1	0	0	0	0	4	3	2	1	1	1	1	0	0	3	9	2	12.9
81	26	3	2	1	1	1	37	19	1	1	2	0	0	1	0	0	0	0	0	2	5	2	1	1	1	1	1	1	3	19	3	10.5
82	29	2	3	3	1	1	36	12	1	1	2	1	0	0	1	0	0	0	0	2	6	2	1	1	1	1	0	1	5	21	5	12.4
83	28	2	2	3	1	1	38	11	1	1	2	1	0	0	1	0	0	0	0	3	3	2	1	1	1	1	1	1	4	11	3	13
84	27	2	3	3	1	1	39	16	1	1	2	1	0	0	1	0	0	0	0	3	4	2	1	1	1	1	0	1	5	16	4	12.6
85	19	1	2	2	1	0	40	16	1	1	3	1	0	0	1	0	0	0	0	4	6	2	1	1	1	1	0	1	3	16	3	10.7
86	16	1	2	5	1	0	36	18	1	1	2	1	0	0	1	0	0	0	0	4	3	2	1	1	0	0	0	1	3	18	3	12.4
87	21	3	3	5	1	0	37	8	1	1	2	0	0	0	0	0	0	0	1	4	6	4	1	1	1	1	0	1	2	8	1	12
88	27	2	2	4	1	3	37	11	1	1	3	1	0	0	1	0	0	0	0	2	3	2	1	1	1	1	0	1	3	15	3	11.2
89	24	2	3	3	1	1	39	12	1	1	2	1	0	0	1	0	0	0	0	2	4	2	1	1	1	1	1	1	6	12	4	9.9
90	18	3	1	2	1	1	36	16	1	1	3	0	0	0	0	0	0	0	1	3	6	2	1	0	0	0	0	1	5	16	2	10.5
91	17	1	2	5	1	0	36	29	1	1	3	1	0	0	1	0	0	0	0	3	3	2	1	1	1	1	1	1	4	29	3	9.4
92	27	2	2	1	1	0	37	9	1	1	3	1	0	0	1	0	0	0	0	3	6	2	1	1	1	1	1	1	6	9	3	11.3
93	29	3	2	3	2	1	39	9	1	1	2	1	0	1	1	0	0	0	0	2	5	2	1	1	1	1	1	1	8	9	5	12.2
94	29	3	3	3	1	0	36	4	1	1	2	1	0	0	1	0	0	0	0	4	5	2	1	1	1	1	1	1	6	4	5	13.1
95	17	1	1	5	1	0	37	17	1	1	2	1	0	0	1	0	0	0	0	4	6	4	1	1	1	1	1	1	3	17	3	10
96	31	3	2	1	2	1	40	7	1	1	3	1	0	0	1	0	0	0	0	2	5	2	1	1	1	1	1	1	7	7	5	11.6
97	36	2	2	3	2	4	36	10	1	1	2	1	0	0	1	0	0	0	0	2	5	2	1	1	1	1	1	1	5	10	5	10.6
98	30	2	2	3	1	3	39	22	1	1	2	1	0	0	1	0	0	0	0	4	6	2	1	1	1	1	1	1	7	22	4	12.2
99	21	3	3	2	1	1	37	12	1	1	2	1	0	0	0	0	0	0	1	4	6	2	4	1	1	1	1	1	8	12	3	10.3
100	25	1	3	3	1	0	38	5	1	1	3	0	0	0	0	0	0	0	1	4	6	2	1	1	1	1	1	1	8	5	4	13.9
101	22	1	3	2	2	0	38	12	1	1	3	1	0	1	1	0	0	0	0	4	6	4	1	1	1	1	1	1	8	12	3	9.7
102	30	2	3	3	1	2	37	14	1	1	2	1	0	1	1	0	0	0	0	4	5	2	1	1	1	1	1	1	9	14	5	13.1
103	34	2	4	3	2	2	36	10	1	1	1	1	0	0	1	0	0	0	0	2	6	2	1	1	1	1	1	1	10	10	4	12.8
104	28	3	3	3	1	1	37	15	1	1	2	1	0	1	1	0	0	0	0	4	6	2	1	1	1	1	1	1	10	12	4	13.4
105	29	2	3	3	1	1	36	14	1	1	3	0	0	1	0	0	0	0	0	2	6	2	1	1	1	1	1	1	8	14	4	11.4
106	17	1	2	3	2	1	41	19	1	1	3	0	0	0	0	0	0	0	1	4	6	4	1	1	1	1	1	1	6	19	3	9.8
107	31	2	3	3	1	1	36	14	1	1	1	1	0	0	1	0	0	0	0	2	6	2	1	1	1	1	1	1	9	14	4	11.2
108	24	1	3	3	1	1	36	17	1	1	3	1	0	1	1	0	0	0	0	4	6	4	1	1	1	1	1	1	7	17	4	10.8
109	18	1	2	5	1	1	36	15	1	1	3	0	0	0	0	0	0	0	1	4	6	4	1	1	1	1	1	1	6	15	3	11
110	30	3	3	3	1	1	36	13	1	1	3	1	0	0	0	0	0	0	1	4	6	2	1	1	1	1	1	1	7	13	3	9.9
111	31	2	3	3	1	2	39	16	1	1	2	1	0	0	1	0	0	0	0	3	6	2	1	1	1	1	1	1	6	16	3	11.3
112	39	2	3	3	1	2	38	11	1	1	2	1	0	0	1	0	0	0	0	2	5	2	1	1	1	1	1	1	8	11	5	9.8
113	32	2	2	3	1	3	41	20	1	1	2	0	0	1	0	0	0	0	0	2	4	2	1	1	1	1	1	1	7	20	3	11.7
114	24	3	2	2	1	2	37	19	1	1	2	1	0	0	1	0	0	0	0	2	4	2	1	1	1	1	1	1	8	19	4	12.2
115	23	3	2	1	2	3	40	20	1	1	2	1	0	0	1	0	0	0	0	3	4	2	1	1	1	1	1	1	2	20	2	10.7
116	27	2	3	3	1	1	38	12	1	1	2	1	0	0	1	0	0	0	0	2	5	2	1	1	1	1	1	1	6	12	4	12.3
117	28	2	2	2	1	1	36	20	1	1	2	1	0	0	1	0	0	0	0	3	3	2	1	1	1	1	1	1	7	20	3	12.1
118	34	2	3	2	1	2	36	15	1	1	2	1	0	0	1	1	0	0	0	4	6	4	1	1	1	1	1	1	9	15	3	10.3
119	23	3	2	3	1	0	37	16	1	1	2	1	0	1	1	0	0	0	0	2	4	2	1	1	1	1	1	1	8	16	4	11.5
120	26	3	3	4	1	1	36	17	1	1	3	0	0	0	0	0	0	0	1	4	6	4	1	1	1	1	1	1	6	17	3	10.9
121	35	2	4	3	1	3	36	10	1	1	2	0	0	1	0	0	0	0	0	2	3	2	1	1	1	1	1	1	9	10	3	12.8
122	30	3	1	2	2	2	37	15	1	1	2	1	1	0	0	0	0	0	0	2	3	2	1	1	1	1	1	1	5	15	3	13.4
123	33	2	3	3	2	2	36	11	1	1	2	1	0	1	1	0	0	0	0	2	6	2	1	1	1	1	1	1	9	11	4	13.1
124	22	3	3	1	1	1	37	14	1	1	2	1	0	0	1	0	0	0	0	2	6	4	1	1	1	1	1	1	8	14	3	10.5
125	15	1	2	5	1	1	37	15	1	1	3	1	0	0	1	0	0	0	0	4	6	4	1	1	1	1	1	1	6	15	4	10.1
126	17	1	2	3	1	1	36	15	1	1	2	0	0	0	0	0	0	0	1	4	6	4	1	1	1	1	1	1	7	15	3	10.8
127	29	2	4	2	1	2	38	12	1	0	4	1	0	0	1	0	0	0	0	2	5	2	1	1	1	1	1	1	10	12	4	11.7
128	38	2	2	1	1	6	39	14	1	1	2	1	0	1	1	0	0	0	0	4	6	2	1	1	1	1	1	1	8	14	3	9.8
129	28	2	3	3	2	1	36	12	1	1	2	1	0	0	1	0	0	0	0	2	6	2	1	1	1	1	1	1	6	12	4	12.3
130	23	3	3	3	2	1	37	14	1	1	3	1	0	0	1	0	0	0	0	2	6	2	1	1	1	1	1	1	9	14	4	12
131	36	2	4	3	1	3	36	6	1	0	4	1	0	0	1	0	0	0	0	2	5	2	2	1	1	1	1	1	6	6	5	11.7
132	30	2	4	3	1	3	40	8	1	1	2	1	0	0	1	0	0	0	0	2	5	2	1	1	1	1	1	1	8	8	5	12.5
133	31	2	4	3	1	3	36	6	1	1	2	1	0	1	1	0	0	0	0	2	5	2	1	1	1	1	1	1	8	6	5	9.3
134	25	2	3	3	1	3	39	13	1	1	2	1	0	0	1	0	0	0	0	2	5	2	1	1	1	1	1	1	5	13	4	12.1
135	39	2	2	3	1	5	38	15	1	1	2	1	0	0	0	0	0	0	1	4	3	2	1	1	1	1	1	1	6	15	3	11
136	36	2	2	2	1	5	36	13	1	1	2	1	0	0	1	0	0	0	0	3	6	2	1	1	1	1	1	1	8	13	3	11.1
137	27	3	4	2	1	0	38	14	1	1	2	1	0	0	1	0	0	0	0	2	6	2	1	1	1	1	1	1	9	14	3	12.8
138	32	2	4	3	1	1	36	10	1	1	3	1	0	0	1	0	0	0	0	2	6	2	1	1	1	1	1	1	9	10	4	12.6
139	16	1	2	5	1	0	37	17	1	1	3	1	0	1	1	0	0	0	0	4	6	4	1	1	1	1	1	1	7	17	3	12.4
140	16	1	2	5	1	0	37	16	1	0	4	1	0	0	1	0	0	0	0	4	5	2	1	1	1	1	1	1	7	16	5	13.5
141	18	3	1	4	1	1	39	20	1	1	3	0	0	0	0	0	0	0	1	4	6	4	1	1	1	1	1	1	3	20	2	10.8
142	23	3	3	2	1	1	39	10	1	1	2	1	0	0	1	0	0	0	0	2	6	4	1	1	1	1	1	1	7	10	4	13.3
143	28	2	3	3	2	1	38	11	1	1	2	1	0	0	1	0	0	0	0	2	3	2	1	1	1	1	1	1	7	11	3	12.4
144	25	1	3	3	2	1	40	14	1	1	2	1	0	0	1	0	0	0	0	2	6	2	1	1	1	1	1	1	8	14	4	11.4
145	30	2	2	3	1	3	36	13	1	1	3	1	0	0	1	0	0	0	0	2	4	2	1	1	1	1	1	1	5	13	3	10.2
146	25	2	1	1	2	2	41	16	1	1	2	1	0	0	1	0	0	0	0	4	5	2	1	1	1	1	1	1	6	16	3	9.6
147	19	1	2	5	1	1	38	13	1	1	3	1	1	1	0	0	0	0	0	4	5	2	1	1	1	1	1	1	9	13	5	9.8
148	31	2	3	3	2	2	36	9	1	1	2	1	0	0	1	0	0	0	0	2	5	2	1	1	1	1	1	1	7	9	5	13.6
149	32	3	2	1	1	5	36	24	1	1	2	1	0	0	1	0	0	0	0	3	4	2	1	1	1	1	1	1	6	15	4	12.2
150	24	2	2	2	2	3	37	16	1	1	2	1	0	1	0	0	0	0	0	2	4	2	1	1	1	1	1	1	6	16	4	12.3
151	30	3	2	3	1	2	36	16	1	1	2	1	0	0	1	0	0	0	0	2	3	2	1	1	1	1	1	1	5	16	3	11.1
152	34	2	3	3	1	3	38	13	1	1	2	1	0	0	1	0	0	0	0	2	6	2	1	1	1	1	1	1	7	13	4	11.1
153	20	2	2	1	1	0	37	15	1	1	2	1	0	0	1	0	0	0	0	2	4	2	1	1	1	1	1	1	6	15	4	10.4
154	17	1	2	5	1	0	38	7	1	1	2	1	0	1	0	0	0	0	0	2	5	2	1	1	1	1	1	1	5	15	4	10.6
155	24	1	3	4	1	0	36	12	1	1	3	1	0	1	1	0	0	0	0	4	5	2	1	1	1	1	1	1	9	12	5	9.8
156	44	2	2	1	2	2	38	21	1	1	2	1	0	1	0	0	0	0	0	2	4	2	1	1	1	1	1	1	6	21	4	11.5
157	29	3	4	3	1	0	38	13	1	1	2	1	0	0	1	0	0	0	0	2	5	2	1	1	1	1	1	1	8	13	5	12
158	27	2	1	2	2	2	37	20	1	1	2	1	0	0	1	0	0	0	0	3	4	2	1	1	1	1	1	1	7	20	3	13.6
159	33	2	3	3	1	1	36	11	1	1	2	1	0	1	1	0	0	0	0	2	5	2	1	1	1	1	1	1	7	11	5	13.4
160	30	3	2	2	1	2	37	12	1	1	2	1	0	0	1	0	0	0	0	2	6	2	1	1	1	1	1	1	6	12	4	11.6
161	27	2	2	1	1	1	37	27	1	1	3	1	0	1	1	0	0	0	0	3	3	2	1	1	1	1	1	1	4	27	3	12.2
162	22	3	3	3	1	0	37	5	1	1	2	1	0	0	1	0	0	0	0	4	6	4	1	1	1	1	1	1	7	6	2	11.2
163	34	2	1	1	2	3	36	10	1	1	2	0	0	1	0	0	0	0	0	2	6	2	1	1	1	1	1	1	8	10	3	12.8
164	19	3	2	5	2	1	36	16	1	1	2	1	0	0	0	0	0	0	1	4	6	4	1	1	1	1	1	1	5	16	3	11.3
165	21	3	3	3	1	0	37	14	1	1	2	1	0	1	1	0	0	0	0	2	5	2	1	1	1	1	1	1	7	13	5	11.8
166	19	1	2	5	1	0	37	15	1	1	2	1	0	1	0	0	0	0	0	4	5	2	1	0	0	0	0	0	6	15	5	12.7
167	43	2	4	3	1	2	39	15	1	1	2	1	0	0	1	0	0	0	0	2	5	2	1	1	1	1	1	1	8	15	4	13.7
168	37	2	3	3	1	4	36	14	1	1	2	1	0	0	1	0	0	0	0	2	5	2	1	1	1	1	1	1	6	14	5	12
169	24	3	2	2	2	3	37	27	1	1	3	1	0	1	1	0	0	0	0	3	3	2	1	1	1	1	1	1	4	27	4	9.4
170	28	2	4	3	2	1	38	10	1	1	3	1	0	0	1	0	0	0	0	2	5	2	1	1	1	1	1	1	7	7	4	10.4
171	30	2	2	1	1	2	36	14	1	1	3	1	0	0	1	0	0	0	0	2	3	2	1	1	1	1	1	1	8	14	3	8.9
172	15	1	2	5	1	0	39	22	1	1	3	1	0	0	1	0	0	0	0	3	3	2	1	1	1	1	1	1	5	22	3	11.4
173	26	3	3	3	1	1	36	6	1	1	3	1	0	0	1	0	0	0	0	2	5	2	1	1	1	1	1	1	7	13	5	9.9
174	18	1	2	5	1	0	37	14	1	1	2	1	0	0	0	0	0	0	1	4	6	2	1	1	1	1	1	1	6	14	3	10.3
175	24	1	3	2	1	1	37	16	1	1	2	1	0	0	1	0	0	0	0	4	6	4	1	1	1	1	1	1	8	16	3	10
176	17	1	2	5	1	0	36	12	1	1	3	1	0	1	1	0	0	0	0	2	5	2	1	1	1	1	1	1	6	12	5	9.7
177	30	2	4	3	1	1	36	4	1	1	3	1	0	0	1	0	0	0	0	2	6	2	1	1	1	1	1	1	6	13	4	13.4
178	16	1	2	2	1	1	38	15	1	1	2	1	0	0	0	0	0	0	1	4	6	4	1	1	1	1	1	1	5	15	4	10.7
179	27	1	2	3	1	1	40	5	1	1	3	1	0	0	1	0	0	0	0	2	5	2	1	1	1	1	1	1	7	16	5	10.5
180	32	2	3	3	1	2	38	15	1	1	2	1	0	0	1	0	0	0	0	2	6	2	1	1	1	1	1	1	5	15	3	14.2
181	30	2	2	3	1	3	38	9	1	1	2	1	0	0	1	0	0	0	0	4	6	2	1	1	1	1	1	1	5	14	3	11.2
182	21	1	2	3	1	2	36	17	1	1	3	1	0	0	1	0	0	0	0	4	5	2	1	1	1	1	1	1	7	17	5	10.6
183	37	2	2	3	1	3	36	13	1	1	2	1	0	0	1	0	0	0	0	4	6	2	1	1	1	1	1	1	9	13	4	9.2
184	29	2	4	3	1	1	37	4	1	1	3	1	0	0	1	0	0	0	0	2	3	2	1	1	1	1	1	1	7	4	3	13.1
185	27	3	2	1	2	1	36	16	1	1	2	1	0	0	1	0	0	0	0	3	6	2	1	1	1	1	1	1	7	16	4	11.5
186	18	3	1	4	1	1	36	18	1	1	2	1	0	1	0	0	0	0	0	2	2	4	1	1	1	1	1	1	3	18	2	10.8
187	29	2	2	3	1	1	36	17	1	1	3	1	0	0	1	0	0	0	0	2	6	2	1	1	1	1	1	1	7	17	3	12.5
188	34	2	2	3	1	2	36	10	1	1	2	1	0	0	1	0	0	0	0	3	6	2	1	1	1	1	1	1	8	10	3	12.3
189	23	3	2	1	2	2	36	12	1	1	2	1	0	0	1	0	0	0	0	2	6	2	1	1	1	1	1	1	6	12	4	12.8
190	29	2	4	3	1	1	39	11	1	1	1	1	0	0	1	0	0	0	0	2	5	2	1	1	1	1	1	1	9	13	5	12.8
191	23	4	2	3	1	1	39	12	1	1	2	0	0	0	0	0	0	0	1	3	4	2	1	1	1	1	1	1	7	12	4	10.3
192	30	2	2	3	2	3	37	8	1	1	3	1	0	0	1	0	0	0	0	3	5	2	1	1	1	1	1	1	5	4	5	13.5
193	28	2	3	3	1	0	38	12	1	1	2	1	0	0	1	0	0	0	0	4	5	2	1	1	1	1	1	1	9	12	5	9.4
194	31	3	2	3	1	2	36	17	1	1	2	1	0	0	1	0	0	0	0	4	6	2	1	1	1	1	1	1	4	17	3	11.3
195	26	3	2	3	1	0	37	4	1	1	2	1	0	0	1	0	0	0	0	2	5	2	1	1	1	1	1	1	8	12	3	12.3
196	17	1	2	5	1	0	38	9	1	1	2	1	0	1	1	0	0	0	0	4	5	2	1	1	1	1	1	1	7	9	5	10.3
197	20	1	4	5	1	0	37	13	1	1	2	1	0	0	1	0	0	0	0	2	6	2	1	1	1	1	1	1	9	13	2	11.6
198	24	1	3	2	1	0	37	15	1	1	3	1	0	0	1	0	0	0	0	4	6	4	1	1	1	1	1	1	8	15	3	12
199	41	3	2	3	1	0	36	13	1	1	2	1	0	0	0	0	0	0	1	2	5	2	1	1	1	1	1	1	8	13	4	12.6
200	21	3	3	3	1	1	39	10	1	1	2	1	0	1	1	0	0	0	0	2	6	2	1	1	1	1	1	1	4	10	4	11.4
201	34	2	4	3	1	2	39	12	1	0	4	1	0	0	1	0	0	0	0	2	5	2	1	1	1	1	1	1	8	12	5	12
202	28	3	1	1	1	3	37	15	1	1	3	1	0	0	1	0	0	0	0	2	3	2	1	1	1	1	1	1	5	15	3	11.9
203	31	2	3	3	1	2	37	10	1	1	2	1	0	1	1	0	0	0	0	2	5	2	1	1	1	1	1	1	5	10	4	11.2
204	22	3	1	2	1	1	36	24	1	1	2	1	0	0	1	0	0	0	0	3	3	2	1	1	1	1	1	1	4	24	3	10.6
205	25	2	3	3	1	2	38	17	1	1	3	1	0	0	0	0	0	0	1	4	6	2	1	1	1	1	1	1	4	17	3	12.5
206	36	2	1	4	1	2	37	37	1	1	2	1	0	0	1	0	0	0	0	4	3	4	1	0	0	0	1	1	1	37	1	10
207	26	1	2	1	2	1	38	8	1	1	3	1	0	0	1	0	0	0	0	2	5	2	1	1	1	1	1	1	7	8	5	11.8
208	18	1	3	5	1	0	36	12	1	1	3	1	0	0	1	0	0	0	0	4	6	2	1	1	1	1	1	1	3	12	3	11.4
209	30	2	4	3	1	3	39	10	1	1	3	1	0	0	1	0	0	0	0	2	5	2	1	1	1	1	1	1	8	10	5	12.6
210	29	2	3	3	1	2	38	12	1	1	3	1	0	0	1	0	0	0	0	2	6	2	1	1	1	1	1	1	6	12	3	13
211	22	2	2	1	2	1	38	7	1	1	2	1	0	1	1	0	0	0	0	2	3	2	1	1	1	1	1	1	3	7	2	9.9
212	36	2	4	3	1	2	36	14	1	1	3	1	0	0	1	0	0	0	0	2	5	2	1	1	1	1	1	1	7	14	3	13.5
